# Supplementary material for: Omega-3-Rich Tuna Oil Derived from By-Products of the Canned Tuna Industry Enhances Memory in an Ovariectomized Rat Model of Menopause
Source: Antioxidants (Basel). 2024 May 24;13(6):637. doi: 10.3390/antiox13060637 (PMC11201088; doi:10.3390/antiox13060637)
Supplement: Supplementary file 1 [file antioxidants-13-00637-s001.zip]

Archive with 1 entries (1 files):
- antioxidants-2997727-supplementary.pdf
